# Supplementary material for: Liposomes embedded with PEGylated iron oxide nanoparticles enable ferroptosis and combination therapy in cancer
Source: Natl Sci Rev. 2022 Aug 18;10(1):nwac167. doi: 10.1093/nsr/nwac167 (PMC9843134; doi:10.1093/nsr/nwac167)
Supplement: nwac167_Supplemental_Files [file nwac167_supplemental_files.zip]

Archive with 5 entries (5 files):
- Movie_S1.mpg
- Movie_S2.mpg
- Movie_S3.mpg
- Movie_S4.mpg
- Supplementary_data.pdf
